# Supplementary material for: A Novel Approach to Predicting Early Pregnancy Outcomes Dynamically in a Prospective Cohort Using Repeated Ultrasound and Serum Biomarkers
Source: Reprod Sci. 2023 Aug 28;30(12):3597–609. doi: 10.1007/s43032-023-01323-8 (PMC10692000; doi:10.1007/s43032-023-01323-8)
Supplement: Supplementary file 1 — Supplementary file1 (XLSX 13 KB) [file 43032_2023_1323_MOESM1_ESM.xlsx]

## Sheet: Table 1
Supplementary Table 1: Biochemical details of analytes, identical to Table 1 from Friis Petersen, CCLM, 2019
Analyte (abbreviation)	CV%	Traceability	NPU Code
Siemens Dimension Vista 1500, Siemens Healthcare Diagnostics Inc., Newark, DE, USA
Albumin (ALB)	5.8%	ERM-DA470k/IFCC	NPU19673
Alkaline phosphatase (ALP)	5.6 %	IFCC acc. Schumann Gen 2.	NPU27783
Alanine aminotransferase (ALT)	3.8 %	IFCC	NPU19651
Aspartate aminotransferase (AST)	5.7 %	IFCC	NPU19654
Lactate dehydrogenase (LDH)	6.7 %	IFCC 2002	NPU19658
Bilirubine, total (BIL)	8.5 %	Doumas candidate reference method	NPU01370
Iron, free (IRON)	4.2 %	SRM 937	NPU02508
Ferritin (FTL)	4.4 %	NIBSC standard 80/602	NPU19763
Cholesterol (CHOL)	4.2 %	ID-MS	NPU01566
High-density lipoprotein (HDL)	5.4 %	Internal	NPU01567
Low-density lipoprotein (LDL)	4.0 %	Internal	NPU01568
Triglyceride (TRIG)	5.5 %	ID-MS	NPU04094
Blood urea nitrogen (BUN)	5.5 %	ID-MS	NPU01459
Creatinine (CREA)	4.7 %	ID-MS	NPU04998
Sodium (Na)	1.5 %	NIST SRM929A	NPU03429
Potassium (K)	3.0 %	NIST SRM928A	EPC00026
Uric acid, (URIC)	4.9 %	ID-MS	NPU03688
Thyroid Stimulating Hormone (TSH)	6.1 %	WHO 80/558 2nd IRP	NPU03577
C-reactive protein (CRP)	10.3 %	Internal method traceable to CRM 470	NPU19748
Human chorionic gonadotropin, total (hCG)	5.7 %	IS 75/589; proc	NPU01580
Progesterone, total (P4)	14.5 %	ID-GC/MS-method	NPU03242
Estradiol (E2)	7.6 %	ID-GC/MS-method	NPU01972
Siemens Centaur XP, Siemens Healthcare Diagnostics Inc., Tarrytown, NY, USA
Triiodothyronine, total (T3)	3.4 %	Derived from USP material	NPU03625
Triiodothyronine, free (fT3)	4.4 %	Derived from USP material	NPU03625
Thyroxine, total (T4)	4.4 %	Derived from USP material	NPU03578
Thyroxine, free (fT4)	4.5 %	Derived from USP material	NPU03579
Cancer antigen 125 (CA125)	4.6 %	Derived fro an interal standard	NPU01448
Kryptor Compact Plus, Thermo Fisher, Nimes, France
Human chorionic gonadotropin, free (fhCG)	0.05	1.st IRP WHO 75/551	NPU01580
Pregnancy-associated plasma protein A (PAPPA)	0.05	Internal reference	NPU22157
