# Supplementary material for: A Novel Approach to Predicting Early Pregnancy Outcomes Dynamically in a Prospective Cohort Using Repeated Ultrasound and Serum Biomarkers
Source: Reprod Sci. 2023 Aug 28;30(12):3597–609. doi: 10.1007/s43032-023-01323-8 (PMC10692000; doi:10.1007/s43032-023-01323-8)
Supplement: Supplementary file 2 — Supplementary file2 (XLSX 28 KB) [file 43032_2023_1323_MOESM2_ESM.xlsx]

## Sheet: Suppl. Tabel 2
Supplementary Table 2: Ranking (red) of 56 joint models showing adjusted hazard ratio (HR) with 95% CI for miscarriage in combining age (≥ 35 years) and three additional variables (CRL, MSD, Bled (present), log2(hCG), P4: progesterone, E2: Estradiol, ALB: Albumin or CA125)
1	WAIC	3118			8	WAIC	5065			15	WAIC	6391
	HR	Lower	Upper			HR	Lower	Upper			HR	Lower	Upper
CRL	0.84	0.76	0.93		CRL	0.77	0.70	0.86		MSD	0.87	0.79	0.96
Bled	1.39	0.92	2.46		Bled	1.43	0.92	2.88		hCG	0.81	0.51	1.31
hCG	0.45	0.28	0.71		ALB	1.08	0.87	1.37		E2	0.43	0.25	0.72
Age	1.00	0.23	3.44		Age	1.22	0.29	4.19		Age	0.93	0.34	2.31
2	WAIC	3424			9	WAIC	5521			16	WAIC	6552
	HR	Lower	Upper			HR	Lower	Upper			HR	Lower	Upper
Bled	1.15	0.90	1.53		MSD	0.81	0.74	0.90		CRL	0.88	0.79	0.99
hCG	0.61	0.42	0.91		Bled	1.30	1.00	1.86		MSD	0.89	0.80	1.00
E2	0.32	0.18	0.52		hCG	0.70	0.44	1.11		E2	0.55	0.33	0.87
Age	1.05	0.40	2.54		Age	1.32	0.50	3.20		Age	0.78	0.19	2.59
3	WAIC	3927			10	WAIC	5689			17	WAIC	6889
	HR	Lower	Upper			HR	Lower	Upper			HR	Lower	Upper
CRL	0.85	0.77	0.94		MSD	0.86	0.78	0.94		CRL	0.78	0.70	0.87
hCG	0.68	0.40	1.16		Bled	1.23	0.97	1.65		Bled	1.50	0.95	3.55
E2	0.51	0.30	0.80		E2	0.40	0.24	0.65		CA125	1.00	0.98	1.03
Age	0.70	0.17	2.30		Age	0.82	0.28	2.16		Age	1.30	0.31	4.63
4	WAIC	3996			11	WAIC	5740			18	WAIC	6894
	HR	Lower	Upper			HR	Lower	Upper			HR	Lower	Upper
CRL	0.86	0.77	0.95		hCG	0.62	0.42	0.91		CRL	0.82	0.74	0.91
Bled	1.23	0.86	1.98		E2	0.30	0.17	0.49		hCG	0.42	0.26	0.67
E2	0.43	0.26	0.66		ALB	1.00	0.84	1.20		CA125	0.99	0.97	1.01
Age	0.75	0.17	2.60		Age	1.05	0.41	2.52		Age	0.86	0.20	2.80
5	WAIC	4844			12	WAIC	5769			19	WAIC	7166
	HR	Lower	Upper			HR	Lower	Upper			HR	Lower	Upper
Bled	1.34	1.02	2.03		CRL	0.84	0.75	0.94		MSD	0.78	0.72	0.85
hCG	0.39	0.28	0.55		MSD	0.89	0.78	1.00		Bled	1.37	1.02	2.03
ALB	1.13	0.94	1.38		hCG	0.72	0.40	1.31		ALB	1.11	0.91	1.37
Age	1.76	0.73	4.00		Age	0.97	0.23	3.16		Age	1.50	0.55	3.77
6	WAIC	4920			13	WAIC	5886			20	WAIC	7439
	HR	Lower	Upper			HR	Lower	Upper			HR	Lower	Upper
Bled	1.25	0.94	1.80		CRL	0.85	0.75	0.96		CRL	0.81	0.73	0.90
E2	0.25	0.15	0.41		MSD	0.85	0.77	0.95		hCG	0.61	0.36	1.04
ALB	1.05	0.86	1.29		Bled	1.30	0.88	2.27		P4	0.97	0.95	1.00
Age	1.24	0.46	3.03		Age	1.11	0.26	3.78		Age	1.24	0.29	4.20
7	WAIC	5047			14	WAIC	5918			21	WAIC	7466
	HR	Lower	Upper			HR	Lower	Upper			HR	Lower	Upper
CRL	0.81	0.73	0.90		CRL	0.85	0.76	0.94		CRL	0.79	0.72	0.88
hCG	0.45	0.30	0.69		E2	0.40	0.24	0.63		Bled	1.27	0.87	2.14
ALB	1.03	0.84	1.26		ALB	0.93	0.77	1.14		P4	0.96	0.94	0.99
Age	0.92	0.22	2.93		Age	0.70	0.17	2.31		Age	1.66	0.39	5.88
22	WAIC	7565			29	WAIC	7945			36	WAIC	9381
	HR	Lower	Upper			HR	Lower	Upper			HR	Lower	Upper
Bled	1.13	0.85	1.54		MSD	0.86	0.79	0.94		CRL	0.79	0.72	0.88
hCG	0.46	0.32	0.67		E2	0.37	0.21	0.60		P4	0.96	0.93	0.98
P4	0.96	0.94	0.99		ALB	0.98	0.82	1.18		ALB	1.11	0.91	1.38
Age	2.22	0.88	5.32		Age	0.85	0.30	2.16		Age	1.61	0.38	5.39
23	WAIC	7715			30	WAIC	8253			37	WAIC	9651
	HR	Lower	Upper			HR	Lower	Upper			HR	Lower	Upper
Bled	1.09	0.83	1.47		CRL	0.85	0.76	0.95		CRL	0.83	0.74	0.93
P4	0.97	0.95	0.99		P4	0.97	0.95	0.99		MSD	0.85	0.77	0.94
E2	0.30	0.18	0.48		E2	0.50	0.31	0.77		CA125	1.01	0.98	1.03
Age	1.54	0.58	3.82		Age	0.96	0.22	3.34		Age	1.02	0.25	3.25
24	WAIC	7738			31	WAIC	8402			38	WAIC	9866
	HR	Lower	Upper			HR	Lower	Upper			HR	Lower	Upper
CRL	0.85	0.77	0.95		hCG	0.68	0.46	1.02		hCG	0.52	0.37	0.76
E2	0.39	0.24	0.62		P4	0.97	0.95	0.99		P4	0.95	0.93	0.97
CA125	1.00	0.98	1.02		E2	0.34	0.20	0.56		ALB	1.25	1.03	1.54
Age	0.70	0.16	2.37		Age	1.31	0.50	3.23		Age	2.16	0.83	5.26
25	WAIC	7748			32	WAIC	8610			39	WAIC	9903
	HR	Lower	Upper			HR	Lower	Upper			HR	Lower	Upper
Bled	1.33	1.02	1.91		hCG	0.61	0.42	0.90		MSD	0.80	0.73	0.88
hCG	0.37	0.27	0.52		E2	0.30	0.17	0.49		Bled	1.22	0.92	1.72
CA125	1.01	0.99	1.02		CA125	1.00	0.98	1.02		P4	0.98	0.95	1.00
Age	1.66	0.67	3.87		Age	1.06	0.41	2.48		Age	1.51	0.53	3.88
26	WAIC	7826			33	WAIC	8782			40	WAIC	9982
	HR	Lower	Upper			HR	Lower	Upper			HR	Lower	Upper
MSD	0.81	0.74	0.89		CRL	0.75	0.68	0.83		hCG	0.36	0.26	0.48
hCG	0.69	0.44	1.07		ALB	0.99	0.81	1.22		ALB	1.12	0.93	1.34
ALB	1.07	0.89	1.30		CA125	1.00	0.97	1.02		CA125	1.00	0.98	1.02
Age	1.42	0.57	3.27		Age	1.14	0.28	3.58		Age	1.68	0.69	3.77
27	WAIC	7844			34	WAIC	9117			41	WAIC	9986
	HR	Lower	Upper			HR	Lower	Upper			HR	Lower	Upper
Bled	1.16	0.88	1.58		Bled	1.20	0.90	1.67		P4	0.96	0.94	0.98
E2	0.24	0.14	0.39		P4	0.95	0.92	0.97		E2	0.31	0.18	0.51
CA125	1.00	0.98	1.02		ALB	1.29	1.06	1.60		ALB	1.09	0.91	1.33
Age	1.23	0.47	2.95		Age	2.97	1.16	7.11		Age	1.63	0.62	3.99
28	WAIC	7845			35	WAIC	9161			42	WAIC	10031
	HR	Lower	Upper			HR	Lower	Upper			HR	Lower	Upper
CRL	0.86	0.77	0.97		Bled	1.32	1.00	1.86		E2	0.23	0.13	0.37
MSD	0.82	0.73	0.91		ALB	1.18	0.98	1.44		ALB	0.99	0.82	1.19
ALB	0.96	0.78	1.18		CA125	1.00	0.99	1.02		CA125	1.00	0.98	1.01
Age	1.04	0.25	3.36		Age	2.38	0.98	5.42		Age	1.25	0.48	2.94
43	WAIC	10093			50	WAIC	12097
	HR	Lower	Upper			HR	Lower	Upper
MSD	0.77	0.70	0.84		Bled	1.11	0.84	1.51
Bled	1.33	1.01	1.89		P4	0.95	0.92	0.97
CA125	1.01	0.99	1.03		CA125	1.00	0.98	1.01
Age	1.28	0.44	3.31		Age	3.30	1.34	7.72
44	WAIC	10171			51	WAIC	12164
	HR	Lower	Upper			HR	Lower	Upper
CRL	0.84	0.74	0.94		MSD	0.81	0.73	0.89
MSD	0.88	0.79	0.98		P4	0.97	0.94	0.99
P4	0.97	0.95	0.99		ALB	1.16	0.95	1.43
Age	1.35	0.32	4.63		Age	1.61	0.57	4.14
45	WAIC	10482			52	WAIC	12267
	HR	Lower	Upper			HR	Lower	Upper
MSD	0.83	0.76	0.91		MSD	0.77	0.70	0.83
hCG	0.75	0.48	1.20		ALB	1.07	0.88	1.30
P4	0.98	0.95	1.00		CA125	1.01	0.99	1.02
Age	1.50	0.55	3.71		Age	1.34	0.49	3.28
46	WAIC	10698			53	WAIC	12821
	HR	Lower	Upper			HR	Lower	Upper
MSD	0.89	0.81	0.97		hCG	0.48	0.34	0.67
P4	0.98	0.95	1.00		P4	0.96	0.93	0.98
E2	0.40	0.24	0.63		CA125	1.00	0.98	1.01
Age	1.00	0.35	2.60		Age	2.43	0.96	5.71
47	WAIC	10714			54	WAIC	12925
	HR	Lower	Upper			HR	Lower	Upper
MSD	0.81	0.73	0.88		P4	0.97	0.94	0.99
hCG	0.68	0.44	1.05		E2	0.30	0.18	0.47
CA125	1.00	0.98	1.02		CA125	1.00	0.98	1.01
Age	1.23	0.46	2.98		Age	1.60	0.61	3.89
48	WAIC	10835			55	WAIC	14286
	HR	Lower	Upper			HR	Lower	Upper
MSD	0.86	0.79	0.94		P4	0.94	0.92	0.96
E2	0.37	0.21	0.59		ALB	1.27	1.05	1.56
CA125	1.00	0.98	1.02		CA125	1.00	0.98	1.01
Age	0.85	0.30	2.17		Age	3.21	1.28	7.57
49	WAIC	11247			56	WAIC	15112
	HR	Lower	Upper			HR	Lower	Upper
CRL	0.81	0.73	0.89		MSD	0.81	0.75	0.89
P4	0.96	0.93	0.98		P4	0.97	0.94	0.99
CA125	1.00	0.97	1.02		CA125	1.00	0.99	1.02
Age	1.59	0.38	5.48		Age	1.71	0.62	4.28
